# Supplementary material for: Trappc9 Deficiency Impairs the Plasticity of Stem Cells
Source: Int J Mol Sci. 2022 Apr 28;23(9):4900. doi: 10.3390/ijms23094900 (PMC9101649; doi:10.3390/ijms23094900)
Supplement: Supplementary file 1 [file ijms-23-04900-s001.zip]

Archive with 1 entries (1 files):
- ijms-1641546-supplementary.pdf
